# Supplementary material for: Trends in the Use of Driving-Impairing Medicines According to the DRUID Category: A Population-Based Registry Study with Reference to Driving in a Region of Spain between 2015 and 2019
Source: Pharmaceuticals (Basel). 2023 Mar 29;16(4):508. doi: 10.3390/ph16040508 (PMC10145018; doi:10.3390/ph16040508)
Supplement: Supplementary file 1 [file pharmaceuticals-16-00508-s001.zip]

Archive with 1 entries (1 files):
- pharmaceuticals-2266604-supplementary.pdf
